# Supplementary material for: Motor Control Evaluation as a Significant Component in Upper Limb Function Assessment in Female Breast Cancer Patients after Mastectomy
Source: Healthcare (Basel). 2021 Jul 31;9(8):973. doi: 10.3390/healthcare9080973 (PMC8391901; doi:10.3390/healthcare9080973)
Supplement: Supplementary file 1 [file healthcare-09-00973-s001.zip]

Archive with 27 entries (26 files):
- Figure S1. Test of GH (glenohumeral) abduction control in scapular plane, right upper extremity..jpg
- Figure S10. Test of GH (glenohumeral) abduction control in frontal plane, left upper extremity..jpg
- Figure S11. Test of GH (glenohumeral) internal rotation control, right upper extremity..jpg
- Figure S12. Test of GH (glenohumeral) internal rotation control, left upper extremity..jpg
- Figure S2. Test of GH (glenohumeral) abduction control in scapular plane, left upper extremity..jpg
- Figure s3. Test of GH (glenohumeral) abduction control in frontal plane, right upper extremity.jpg
- Figure S4. Test of GH (glenohumeral) abduction control in frontal plane, left upper extremity..jpg
- Figure S5. Test of GH (glenohumeral) internal rotation control, right upper extremity..jpg
- Figure S6. Test of GH (glenohumeral) internal rotation control, left upper extremity..jpg
- Figure S7. Test of GH (glenohumeral) abduction control in scapular plane, right upper extremity..jpg
- Figure S8. Test of GH (glenohumeral) abduction control in scapular plane, left upper extremity..jpg
- Figure S9. Test of GH (glenohumeral) abduction control in frontal plane, right upper extremity..jpg
- Table S1 The history examination card.pdf
- __MACOSX/
- __MACOSX/._Figure S10. Test of GH (glenohumeral) abduction control in frontal plane, right upper extremity..jpg
- __MACOSX/._Figure S11. Test of GH (glenohumeral) abduction control in frontal plane, left upper extremity..jpg
- __MACOSX/._Figure S12. Test of GH (glenohumeral) internal rotation control, right upper extremity..jpg
- __MACOSX/._Figure S13. Test of GH (glenohumeral) internal rotation control, left upper extremity..jpg
- __MACOSX/._Figure S2. Test of GH (glenohumeral) abduction control in scapular plane, right upper extremity..jpg
- __MACOSX/._Figure S3. Test of GH (glenohumeral) abduction control in scapular plane, left upper extremity..jpg
- __MACOSX/._Figure s4. Test of GH (glenohumeral) abduction control in frontal plane, right upper extremity.jpg
- __MACOSX/._Figure S5. Test of GH (glenohumeral) abduction control in frontal plane, left upper extremity..jpg
- __MACOSX/._Figure S6. Test of GH (glenohumeral) internal rotation control, right upper extremity..jpg
- __MACOSX/._Figure S7. Test of GH (glenohumeral) internal rotation control, left upper extremity..jpg
- __MACOSX/._Figure S8. Test of GH (glenohumeral) abduction control in scapular plane, right upper extremity..jpg
- __MACOSX/._Figure S9. Test of GH (glenohumeral) abduction control in scapular plane, left upper extremity..jpg
- __MACOSX/._the history examination card.pdf
